# Supplementary material for: Genetic diversity of macrolides resistant Staphylococcus aureus clinical isolates and the potential synergistic effect of vitamins, C and K3
Source: BMC Microbiol. 2024 Jan 20;24:30. doi: 10.1186/s12866-023-03169-1 (PMC10799532; doi:10.1186/s12866-023-03169-1)
Supplement: Supplementary file 1 — Additional file 1. [file 12866_2023_3169_MOESM1_ESM.zip]

Archive with 2 entries (2 files):
- Figure after merge 24-11-2023.docx
- Figure before merge 24-11-2023.docx
